# Supplementary material for: Amino Terminal Acetylation of HOXB13 Regulates the DNA Damage Response in Prostate Cancer
Source: Cancers (Basel). 2024 Apr 23;16(9):1622. doi: 10.3390/cancers16091622 (PMC11083449; doi:10.3390/cancers16091622)
Supplement: Supplementary file 1 [file cancers-16-01622-s001.zip]

Archive with 1 entries (1 files):
- cancers-2954029-supplementary.pdf
